# Supplementary material for: The Lnk/SH2B adaptor provides a fail-safe mechanism to establish the Insulin receptor-Chico interaction
Source: Cell Commun Signal. 2013 Apr 16;11:26. doi: 10.1186/1478-811X-11-26 (PMC3637499; doi:10.1186/1478-811X-11-26)
Supplement: Additional file 2: Table S1 — Primer sequences used to generate pENTR vectors for subsequent Gateway cloning. [file 1478-811X-11-26-S2.xlsx]

## Sheet: Sheet1
Table S1. Primer sequences used to generate pENTR vectors for subsequent Gateway cloning
Construct	DNA source	Primer sequence (5' to 3')
Lnk	cDNA from S2 cells	Fwd caccATGGGTGGCAATAGCACAGGAG
		Rev GGTGAAGCTGTACTGATTATC
Lnk-PH*	pENTR-Lnk	Fwd GCAGTGGAGTCTTTTaTTTCCTCATCTCGGAGG
		Rev CCTCCGAGATGAGGAAAtAAAAGACTCCACTGC
Chico	cDNA from S2 cells	Fwd caccATGGCATCAATATCGGATGAC
		Rev CGTATTAAATATGTTCGATG
Chico-PH*	pENTR-Chico	Fwd CGCAAATtGTTGGACAAACT
		Rev GTAGTTTGTCCAACaATTTG
InR	cDNA from S2 cells	Fwd caccATGTTCAATATGCCACG
		Rev TTtCGCCTCCCTTCCGATG
InRINTRA	pENTR-InR	Fwd caccatgATTCAGTTGGCTC
		Rev TTtCGCCTCCCTTCCGATG
